# Supplementary material for: Development of Carbohydrate Polyelectrolyte Nanoparticles for Use in Drug Delivery Systems that Cross the Blood–Brain Barrier to Treat Brain Tumors
Source: Polymers (Basel). 2025 Jun 18;17(12):1690. doi: 10.3390/polym17121690 (PMC12196646; doi:10.3390/polym17121690)
Supplement: Supplementary file 1 [file polymers-17-01690-s001.zip]

Archive with 1 entries (1 files):
- polymers-3649081-supplementary.pdf
